# Supplementary material for: LHX2 Mediates the FGF-to-SHH Regulatory Loop during Limb Development
Source: J Dev Biol. 2018 Jun 15;6(2):13. doi: 10.3390/jdb6020013 (PMC6027391; doi:10.3390/jdb6020013)
Supplement: Supplementary file 1 [file jdb-06-00013-s001.zip]

Archive with 3 entries (3 files):
- supplementary data/Fig S1 _JDB.jpg
- supplementary data/Table S1_JDB.xlsx
- supplementary data/Table S2_primers.xlsx
