# Supplementary material for: LHX2 Mediates the FGF-to-SHH Regulatory Loop during Limb Development
Source: J Dev Biol. 2018 Jun 15;6(2):13. doi: 10.3390/jdb6020013 (PMC6027391; doi:10.3390/jdb6020013)
Supplement: Supplementary file 1 [file jdb-06-00013-s001.zip › supplementary data/Table S1_JDB.xlsx]

## Sheet: Sheet1
BRIEF (3HR) FGF TREATMENT
CATEGORY	ANNOTATION	P-VALUE	MOLECUES	# OF MOLECULES
ED, OD, SMSDF	Limb development	5.89e-05	BMP4,GJA1,HAND2,HOXD9,MYCN,PBX1,PTCH1,SHH,SNAI2	9
SMD	Abnormality of limb	0.000572	BMP4,CD47,GJA1,HAND2,HOXD9,MTF2,PBX1,SHH,SPRY2	9
ED, OD, SMSDF	Morphogenesis of limb	3.96e-06	BMP4,GJA1,HAND2,HOXD9,MYCN,PBX1,PTCH1,SHH	8
OD, SMD, SMSDF	Abnormal morphology of limb	0.000184	BMP4,CD47,HAND2,HOXD9,MTF2,PBX1,SHH,SPRY2	8
ED, OD, SMSDF	Morphogenesis of embryonic limb	0.000193	BMP4,HOXD9,PBX1,PTCH1,SHH	5
ED, OD, SMSDF	Morphogenesis of hindlimb	9.8e-05	BMP4,HOXD9,PTCH1,SHH	4
ED, OD, DD, TM	Abnormal morphology of limb bud	0.000602	HAND2,MYCN,PBX1	3
ED: Embryonic Development; OD: Organismal Development; SMSDF: Skeletal and Muscular System Development and Function; Skeletal and Muscular Disorders: SMD; Developmental Disorder: DD; Tissue Morphology: TM
PROLONGED (24HR) FGF TREATMENT
CATEGORY	ANNOTATION	P-VALUE	MOLECUES	# OF MOLECULES
ED; OD; SMSDF; TD; CTDF; OM	Limb development	2.39e-11	ALX4, DLX5, DLX6, FGF10, GPC3, HOXA13, HOXD13, MSX1, MSX2, PRKG2, RDH10, SALL1, SALL3, SALL4, SHH, SP8, WNT5A	17
ED; OD; SMSDF; TD; CTDF; OM	Morphogenesis of limb	1.74e-14	ALX4, DLX5, DLX6, FGF10, GPC3, HOXA13, HOXD13, MSX1, MSX2, RDH10, SALL1, SALL3, SALL4, SHH, SP8, WNT5A	16
ED; OD; SMSDF; TD; CTDF; OM	Abnormal morphology of limb	1.49e-09	ALX4, COL12A1, ERCC6, FGF10, GPC3, HOXA13, HOXD13, MSX2, PRKG2, RDH10, ROR1, SALL4, SHH, SP8, WNT5A	15
ED; OD; SMSDF; TD; CTDF; OM	Morphogenesis of embryonic limb	1.77e-13	ALX4, DLX5, DLX6, GPC3, HOXA13, HOXD13, MSX1, MSX2, RDH10, SALL4, SHH, SP8, WNT5A	13
ED; OD; SMSDF; TD; CTDF; OM	Morphology of limb bone	7.55e-08	ALX4, COL12A1, FGF10, HOXA13, HOXD13, MSX2, PRKG2, SHH, SP8, WNT5A	10
ED; OD; SMSDF; TD; CTDF; OM	Morphogenesis of forelimb	7.59e-10	ALX4, HOXA13, MSX1, MSX2, RDH10, SALL1, SALL3, SHH	8
ED; OD; SMSDF; TD; CTDF; OM	Morphogenesis of hindlimb	2.03e-08	ALX4, GPC3, MSX1, MSX2, SALL1, SALL3, SHH	7
ED; OD; SMSDF; TD; CTDF; OM	Morphogenesis of embryonic forelimb	1.77e-07	ALX4, HOXA13, MSX1, MSX2, RDH10, SHH	6
ED; OD; SMSDF; TD; CTDF; OM	Morphogenesis of embryonic hindlimb	3.7e-06	ALX4, GPC3, MSX1, MSX2, SHH	5
ED; OD; SMSDF; TD; CTDF; OM	Morphology of hindlimb	1.01e-05	COL12A1, FGF10, GPC3, SHH, SP8	5
ED; OD; SMSDF; TD; CTDF; OM	Morphology of forelimb	0.000933	FGF10, SHH, SP8	3
ED; OD; SMSDF; TD; CTDF; OM	Abnormal morphology of hindlimb	0.00205	COL12A1, GPC3, SP8	3
ED; OD; SMSDF; TD; CTDF; OM	Formation of limb bud	0.00113	FGF10, SHH	2
ED; OD; SMSDF; TD; CTDF; OM	Lack of forelimb	0.000165	FGF10, SHH	2
ED; OD; SMSDF; TD; CTDF; OM	Lack of hindlimb	0.000545	FGF10, SHH	2
ED: Embryonic Development; OD: Organismal Development; SMSDF: Skeletal and Muscular System Development and Function; TD: Tissue Development; CTDF: Connective Tissue Development and Function; OM: Organ Morphology
