# Supplementary material for: LHX2 Mediates the FGF-to-SHH Regulatory Loop during Limb Development
Source: J Dev Biol. 2018 Jun 15;6(2):13. doi: 10.3390/jdb6020013 (PMC6027391; doi:10.3390/jdb6020013)
Supplement: Supplementary file 1 [file jdb-06-00013-s001.zip › supplementary data/Table S2_primers.xlsx]

## Sheet: Sheet1
PRIMER SEQUENCES
Gene	Probe		qPCR
	Fwd Primer 5'-3'	Rev Primer 5'-3'	Fwd Primer 5'-3'	Rev Primer 5'-3'
SHH	CATGGTCGAAATGCTGCTGTTG	ACGCTGCCACTGCGTTTTCTGC	GTGGCAGAGAAGACCCTAGG	GAGTCATCAGTCTGTCAGCTCC
LHX2	GGATTTCTGCCTCTGAAATGG	CATCAGAAAAGATTTGTGAGAGTTGTC	GGATTTCTGCCTCTGAAATGG	GATGAGAGTCTCGAAATGGAGG
EGR1	GATGAACTAACTCGTCACATTCG	CAGTACCTAAAGGAAAGCAAAACC	CAAACTGGAGGAGATGATGC	TAGCTGGTTTCTGGCATGG
TFAP2C	CGCTCGTGACTTCGGATACG	CTTCGTACACTTCCATGAGAAACC	CATGGCCCATCAGATAGAGG	GGAGCAGAACACTTCGTTGG
DUSP6	CCAAAACCTGTCTCAGTTCTTCC	CACCTGGTATACATTCTGGTTGG	CGAGTTCAAGTACAAGCAGATCC	GAGCTTCTGCATGAGGTAGG
HOXA13	CCGTCATGTTCCTCTACGAC	GCTTCTCCGCGGTTAATCC	GGAACGGGCAAGTGTACTG	GTAGGGCACTCGCTTCTTCC
HOXD13	GGTGTACTGTGCCAAAGATCAG	CCGACCAATACACCAAATCG	CCCTACCAGCACGTTCC	GAGCTCTGTGTCTGATCTTTGG
DLX5	GACTTCCAGCCGCCTTTCC	CCATCCGCATTCCTTTCG	GTACGGCATGAACGGCTCC	GTTCACCATCCTCACCTCG
DLX6	GCAGGACTCCTCCAAATCC	CTCGGACAGTTCACATCATCTG	CCATTTACTCCAGCCTTCAGC	CTTCAGCAGCTTCTTAAACTTGG
EMX2	CCGAGAGTTTCCTTTTGCACAACGC	GTTGCTATACTCTGCCTACAAACGTAACTG	GCTTCCTCCTGCACAACG	GTGTGCCAGCTGCTTTCTC
PTCH2			GCTGTTCCCCTGTGTGATCC	CTCCTCCATCAGCTGCAAAGG
PGK1			CCATGCCTGACAAGTTCTCC	GGTTCTCTAGCAGGATGACGG
LEF1	GGATTCCTACCATGACAAGG	GGATAAAGCTGCATGTGTAGC
LHX9	CAAAGGGGGACAGATGAACG	GGATTGGTCAGGTCTGTTAAAGTG
LHX2 (mouse)	CACCTCAACTGCTTCACATGC	GCGAGTCATTAGAAAAGGTTGG
